# Supplementary material for: Association of LPCAT1*rs9728 Variant with Reduced Susceptibility to Neonatal Respiratory Distress Syndrome
Source: Biomedicines. 2025 Sep 11;13(9):2237. doi: 10.3390/biomedicines13092237 (PMC12467284; doi:10.3390/biomedicines13092237)
Supplement: Supplementary file 1 [file biomedicines-13-02237-s001.zip]

Archive with 1 entries (1 files):
- biomedicines-3781326-supplementary.pdf
